# Supplementary material for: Co-Delivery of mRNA and pDNA Using Thermally Stabilized Coacervate-Based Core-Shell Nanosystems
Source: Pharmaceutics. 2021 Nov 13;13(11):1924. doi: 10.3390/pharmaceutics13111924 (PMC8619316; doi:10.3390/pharmaceutics13111924)
Supplement: Supplementary file 1 [file pharmaceutics-13-01924-s001.zip]

Archive with 1 entries (1 files):
- pharmaceutics-1388193-supp-update.pdf
